# Supplementary material for: A Mixture of Topical Forms of Polydeoxyribonucleotide, Vitamin C, and Niacinamide Attenuated Skin Pigmentation and Increased Skin Elasticity by Modulating Nuclear Factor Erythroid 2-like 2
Source: Molecules. 2022 Feb 14;27(4):1276. doi: 10.3390/molecules27041276 (PMC8879610; doi:10.3390/molecules27041276)
Supplement: Supplementary file 1 [file molecules-27-01276-s001.zip]

Archive with 1 entries (1 files):
- molecules-1571316-supplementary.pdf
